# Supplementary material for: Multi-Task Deep Learning on MRI for Tumor Segmentation and Treatment Response Prediction in an Experimental Model of Hepatocellular Carcinoma
Source: Diagnostics (Basel). 2025 Nov 10;15(22):2844. doi: 10.3390/diagnostics15222844 (PMC12650808; doi:10.3390/diagnostics15222844)
Supplement: Supplementary file 1 [file diagnostics-15-02844-s001.zip]

Archive with 1 entries (1 files):
- diagnostics-3944459-supplementary.pdf
